# Supplementary material for: Clinical Significance of Adenosine-Induced Atrial Fibrillation after Complete Pulmonary Vein Isolation
Source: J Clin Med. 2022 Sep 26;11(19):5679. doi: 10.3390/jcm11195679 (PMC9570534; doi:10.3390/jcm11195679)
Supplement: Supplementary file 1 [file jcm-11-05679-s001.zip]

Archive with 1 entries (1 files):
- jcm-1836429-supplementary.pdf
